# Supplementary material for: APP Knock-In Mice Produce E22P-Aβ Exhibiting an Alzheimer’s Disease-like Phenotype with Dysregulation of Hypoxia-Inducible Factor Expression
Source: Int J Mol Sci. 2022 Oct 31;23(21):13259. doi: 10.3390/ijms232113259 (PMC9654501; doi:10.3390/ijms232113259)
Supplement: Supplementary file 1 [file ijms-23-13259-s001.zip]

Archive with 1 entries (1 files):
- ijms-1968200-supplementary.pdf
